# Supplementary material for: Transcriptional Dysregulation and Impaired Neuronal Activity in FMR1 Knock-Out and Fragile X Patients’ iPSC-Derived Models
Source: Int J Mol Sci. 2023 Oct 5;24(19):14926. doi: 10.3390/ijms241914926 (PMC10573568; doi:10.3390/ijms241914926)
Supplement: Supplementary file 1 [file ijms-24-14926-s001.zip]

Archive with 1 entries (1 files):
- ijms-2614942-supplementary.pdf
